# Supplementary material for: Lipid A Modification and Metabolic Adaptation in Polymyxin-Resistant, New Delhi Metallo-β-Lactamase–Producing Klebsiella pneumoniae
Source: Microbiol Spectr. 2023 Jul 11;11(4):e00852-23. doi: 10.1128/spectrum.00852-23 (PMC10433984; doi:10.1128/spectrum.00852-23)
Supplement: Supplemental file 1 — Data Set S1. Download spectrum.00852-23-s0001.xlsx, XLSX file, 0.01 MB [file spectrum.00852-23-s0001.xlsx]

## Sheet: FA_LFC
Fatty acids	R vs S_1h	R vs S_4h	Spb vs S_1h	Spb vs S_4h	Rpb vs R_1h	Rpb vs R_4h
Methyl dihydrojasmonate					-1.1536	2.05366
Cohibin A			-2.68909	-1.95576		-1.26407
Cohibin C			-3.06864	-2.24915		-1.16661
Montecristin			-2.28028			-1.07969
1,3-Octadiene						1.83813
(3R)-oct-1-en-3-ol						1.93718
Traumatic acid			-1.41839			2.51869
Docosanoic acid			-2.5017	-1.46603		2.18216
15S-hydroxy,14R-(S-cysteinyl)-5Z,8Z,10E,12E-eicosatetraenoic acid			9.83063	10.0955	6.87221	9.90786
FA (8:0) octanoic acid						1.11465
Decanoic acid						1.35885
Dodecanoic acid				1.3412		2.29361
Tetradecanoic acid			2.36738	5.55896		3.0011
FA(16:1)			4.79306	9.9526		6.82104
Octadecanoic acid						2.00312
FA(16:0)			1.87429	4.15764		3.10496
FA (22:5)				9.83417	2.82721
FA hydroxy(6:0)			-2.32917	-5.64306		-4.18084
5-Hydroxypentanoate			-2.62995	-5.63564		-3.17063
FA methyl(6:0)						1.28891
[FA oxo(6:0)] 2-oxo-hexanoic acid			-1.03551			1.40223
FA hydroxy(12:1)						1.47437
FA (8:1)						1.50625
FA hydroxy (18:2)				3.06395		1.56521
FA methyl(8:0)						1.60412
FA (13:1) tridecenoic acid						1.65833
FA oxo(17:0)			1.52623	1.64768		1.67226
FA (12:2)						1.67291
FA methyl (8:1)						1.81781
FA hydroxy(18:0)				1.98229		1.90462
[FA (11:0)] undecanoic acid						1.90646
FA hydroxy(18:1)				2.68472		1.96905
FA methyl(12:0) dodecanoic acid						1.99682
FA (22:1)			-1.23641			2.01417
FA oxo(12:1)						2.0657
FA (20:0)			-1.27112			2.07465
FA (18:3)			1.9589	5.73292		2.13201
FA (8:2)						2.20854
FA methyl(14:0)				3.04879		2.20919
4-Methyl-3Z,5-hexadienoic acid						2.23105
FA (17:0)				1.1669		2.23981
[FA oxo(6:0)] 2-oxo-hexanoic acid						2.36326
FA oxo(19:0)			1.56688	2.88272		2.39862
FA (9:2) nonadienoic acid						2.53569
[FA oxo(8:1)] 5-oxo-7-octenoic acid						2.54947
FA (20:1)				3.19326		2.55539
[FA (5:1)] 2-(2-cyclopentenyl)-ethanoic acid						2.56371
FA oxo(18:0)				2.11134		2.59009
FA oxo(8:0) oxo-octanoic acid						2.73736
FA hydroxy(7:0)						2.83341
FA oxo(16:0)				1.22847		2.94842
FA oxo(10:0)						2.96408
FA oxo(9:0) oxo-nonanoic acid						3.16416
3,7-Dimethyl-2E,6E-decadien-1,10-dioic acid			-1.04635			3.20731
FA hydroxy(16:0)] hexadecanoic acid				2.67053		3.92134
FA oxo(7:0)						4.93994
FA (18:1)			4.14323	8.03988		5.76418
FA methyl(18:0)			-1.1424	-1.82399
FA oxo(22:0)			-1.37926	-1.61598
[FA hydroxy(11:1)] undecenoic acid			-1.86124	-1.31625
Pentanoate			-1.21919
FA (10:2) Decadienoic acid			-1.0822
O-Butanoylcarnitine			-2.14129
FA (7:1) heptenal						1.26244
FA (9:1) nonenal			-1.00189			1.86439
FA (9:2) nonadienal						2.11154
[FA (7:2)] 2,4-heptadienal						2.23297
FA (14:2) tetradecadienal			-1.25446
FA (8:1) octenal			-1.23741
[FA (18:1)] 9Z-octadecenamide			1.5656	3.61055	1.15184	1.79266
Tridecanamide						1.13841
Octadecanamide						1.82235
[FA (18:0)] N-(9Z-octadecenoyl)-ethanolamine				1.43639		1.90905
[FA (16:2)] N-hexadecyl-ethanolamine				2.11669		2.01798
N-(9Z,12Z-octadecadienoyl)-ethanolamine				3.73707
7E,9E,11-Dodecatrienyl acetate						1.9992
4,8-Dimethyl-1,3E,7-nonatriene						1.29889
[FA oxo(16:2)] cyclopentanehexanoic acid				1.08909		1.37158
FA oxo(14:2) cyclopentanebutanoic acid						1.4542
FA oxo(14:1) cyclopentanebutanoic acid						1.69707
[FA] Methyl jasmonate						1.87519
(-)-8-hydroxy-11E,17-octadecadien-9-ynoic acid			-7.64146			-1.89328
O-Propanoylcarnitine						3.89274
FA hydroxy(20:2)			7.31658	6.49916	4.31555	3.5802
[FA oxo(5:0)] 4-oxo-pentanoic acid				-2.72387		-3.70595
FA (19:1)			3.70202	6.35165		4.14169
FA (14:1) tetradecenoic acid				2.97261		4.73999
2S-Hydroxytetradecanoic acid	1.42909					1.54763
[FA oxo(14:0)] 3-oxo-tetradecanoic acid			-2.04004	-6.75986		2.73968
FA methyl(16:1)			4.43709	7.21045		5.12209
