# Supplementary material for: Lipid A Modification and Metabolic Adaptation in Polymyxin-Resistant, New Delhi Metallo-β-Lactamase–Producing Klebsiella pneumoniae
Source: Microbiol Spectr. 2023 Jul 11;11(4):e00852-23. doi: 10.1128/spectrum.00852-23 (PMC10433984; doi:10.1128/spectrum.00852-23)
Supplement: Supplemental file 2 — Data Set S2. Download spectrum.00852-23-s0002.xlsx, XLSX file, 0.01 MB [file spectrum.00852-23-s0002.xlsx]

## Sheet: GPL_LFC
GPLs	R vs S_1h	R vs S_4h	Spb vs S_1h	Spb vs S_4h	Rpb vs R_1h	Rpb vs R_4h
CL(16:1(9Z)/16:0/18:1(9Z)/16:0)			-1.12077
PA(32:1)				1.27329	1.40249
PA(26:1)			9.95555	10.194		9.74915
PA(27:1)			10.1655	10.228		10.0768
PA(14:0/0:0)			1.63836
PA(34:2)		1.01972	2.87004	2.99677		1.71524
PC(O-13:1)			3.49098	6.81856	1.29064	6.02317
PC(9:0)			3.24883	7.66668	1.41791	5.70939
PC(34:2)				-1.3835		-2.23249
PC(30:1)				-3.43482		-1.42698
PC(31:1)			-2.1371	-1.8283
PC(29:1)		-2.02895				2.3776
PC(32:2)	1.04842			-2.88231
PC(32:1)	1.01077			-3.16465		-2.20362
PC(34:1)			-2.8156	-2.11417
PC(18:0/11:1)			-3.21745	-1.86032
LysoPC(14:1)	1.12528	1.00116	5.04928	5.02893		3.21626
LysoPC(14:0)			1.79658	4.69191
LysoPC(16:0)			1.08001
LysoPC(16:1)			3.18741	4.33362		1.81681
LysoPC(18:0)			1.11646
LysoPC(18:1)			1.13474
PE(30:1)						1.1309
PE(34:1)						1.25514
PE(28:1)			1.15359	2.62012		1.47585
PE(14:1(9Z)/18:0)			-3.10395	-1.86352		1.57824
PE(34:2)			-1.35697			1.77775
PE(32:1)			-1.77337			2.12327
PE(32:2)				3.03964		2.53671
PE dimethyl(28:0)			-2.67021	-4.15557
PE(30:0)			-2.25926	-3.21939
PE(33:1)			-1.23666	-3.02865
PE(36:2)			-1.57906
PE(14:0)			4.92728	5.72724		3.06068
LysoPE(18:1)			4.81228	7.03169	1.00862	4.50809
LysoPE(16:1)			4.35954	7.50549	1.07942	5.71348
LysoPE(16:0)			5.00488	6.68965	1.16599	4.88767
LysoPE(0:0/14:1(9Z))			6.5466	8.16483	5.04036	6.81553
LysoPE(0:0/14:0)			5.10233	6.10325		3.05936
LysoPE(18:2)			3.35984	10.0592		6.12085
LysoPE(14:1)			2.59135	9.69152		6.19231
PG(32:2)	-1.27305			2.51123
PG(35:2)			-1.25343		-1.62474	-2.01231
PG(33:1)			-3.4894	-3.52635	-1.39316	-4.73463
PG(31:1)			-1.45958		-1.08211	-2.23176
PG (18:1)			2.28314	4.78688	1.11837
PG(35:1)			-4.50958	-4.0089		-5.13384
PG(37:2)			-4.51606			-4.81821
PG (28:0)			-1.16485			-2.64022
PG(30:0)			-4.28347	-2.84734		-2.63236
PG(32:1)			-4.39402	-1.84523		-2.07477
PG(36:2)			-4.34964	-1.40211		-1.9145
PG(34:1)			-4.97684	-2.38643		-1.91121
PG(30:1)			-1.42114			-1.8477
PG(34:2)			-3.30345			-1.18059
LysoPG(16:1(9Z)/0:0)			1.3823	4.54913
PI(16:0)				2.92285
PI(16:0)				3.61128
PI(18:0)				3.65605
PS(35:0)			-1.03249	-1.30336	-1.18041	-2.30355
PS(36:0)			-3.65324	-1.86036		-1.75942
PS(34:0)			-3.0549	-1.01911		-1.46849
